# Supplementary material for: Evaluation of the Phytochemical Composition of Phenolic and Triterpene Compounds in Fruit of Large Cranberries (Vaccinium macrocarpon Aiton) Grown in Latvia
Source: Plants (Basel). 2022 Oct 15;11(20):2725. doi: 10.3390/plants11202725 (PMC9609109; doi:10.3390/plants11202725)
Supplement: Supplementary file 1 [file plants-11-02725-s001.zip]

Archive with 1 entries (1 files):
- plants-1982052-supplementary.pdf
